# Supplementary material for: Carrageenans and Their Oligosaccharides from Red Seaweeds Ahnfeltiopsis flabelliformis and Mastocarpus pacificus (Phyllophoraceae) and Their Antiproliferative Activity
Source: Int J Mol Sci. 2023 Apr 21;24(8):7657. doi: 10.3390/ijms24087657 (PMC10146057; doi:10.3390/ijms24087657)
Supplement: Supplementary file 1 [file ijms-24-07657-s001.zip]

Archive with 1 entries (1 files):
- ijms-2276654-supplementary.pdf
